# Supplementary material for: Metabolisable energy content in canine and feline foods is best predicted by the NRC2006 equation
Source: PLoS One. 2019 Sep 27;14(9):e0223099. doi: 10.1371/journal.pone.0223099 (PMC6764676; doi:10.1371/journal.pone.0223099)
Supplement: S1 File — Spreadsheet containing details of the diets used in the study. (XLSX) [file pone.0223099.s001.xlsx]

## Sheet: Dog dry food
Diet code	Diets	GE [measured] (kcal/kg)	GE [predicted] (kcal/kg)	Crude protein (%)	Crude fat (%)	Total dietary fibre %	Crude fibre (%)	Ash (%)	Moisture (%)
DD1	Eukanuba Adult Large Breed Lamb & Rice	4618	4644.1	23.7	13.4	9.8	3	6.3	7
DD2	Proplan Dog Adult Large Breed Robust	4726	4840.8	26.9	16.3	12.6	3	6.4	7.1
DD3	Eukanuba Medium Adult Maintenance	4868	4871	25.5	15.9	9.7	2.2	7	4.7
DD4	PURINA Indoor Little Bite USA	4359	4435	25.2	11.4	8.2	4.5	9	7.4
DD5	MAXI ADULT	4738	4832.2	25.7	16.5	7	1.4	5.8	7.7
DD6	MINI INDOOR MATURE SHN	4579	4777.3	26.6	13.8	7.6	1.6	6.2	5.5
DD7	Starter Brésil	4820	5136.5	33	18.8	7.6	1.3	7.2	4.7
DD8	ROTTWEILER LRDV	4583	4489.5	29.9	10.7	6.8	2.7	7.2	8.8
DD9	Iams Dog Adult Grandes Races riche en Poulet	4632	4614.6	24.4	12.4	12.8	3	7.2	5.8
DD10	Sensitivity Canine (Tapioca)	4369	4518.9	24.2	10.5	12.7	8.8	6.4	6.4
DD11	German Shepherd Junior RSA	4354	4619.2	28.1	14	6.6	2.8	7.2	9.2
DD12	Proplan Dog Adult Lamb & Rice	4745	4974.9	27.6	18	6.9	3	5.8	6.9
DD13	MAXI ADULTE REPASSE	4619	4784	25.4	16.3	5.5	1.4	5.9	8.4
DD14	MEDIUM LIGHT SHN	4558	4707.1	28.4	11.7	19.5	10.7	5.2	6.2
DD15	Mini Adult Russie	4881	4929.9	28.4	16.6	7.9	1.3	4.8	7.5
DD16	Proplan Dog Adult Large Breed Robust	4813	5003.6	29.5	18.2	5.6	3	6.6	6.4
DD17	GIANT Puppy LIP Pilote	4596	4799.1	33.2	15.7	6.7	1.3	7	9.2
DD18	MEDIUM MATURE	4452	4603.2	25	12.7	6.8	1.6	5.1	8.8
DD19	SELECT SKIN CARE (Rice & Turkey) VETS PLAN LRDV	4626	4794.9	25.5	14	5.9	1	6.6	4.5
DD20	SKIN SUPPORT	4493	4603	24	14.7	5.9	3.6	7	9.1
DD21	Select Skin Care	4496	4576.6	22.5	14.5	6.4	1	7.4	8.5
DD22	NED A	4547	4582.2	25.3	12.6	8.1	3.7	5.8	8.6
DD23	Maxi Adult REPASSE 2006	4919	4973.7	26.5	18	5.6	1.3	6.2	6.1
DD24	Mini Mature Vet Size	4830	4955.2	27.9	16.3	4.7	1.6	4.9	6.2
DD25	DENTAL	4688	4746.5	24.8	15	9.2	4.8	5.4	7.9
DD26	Skin&Digest Adult	4821	4898.7	24.3	18.1	5.3	3	5.6	7.8
DD27	MAXI MATURE vet size nutrition	4786	4790.9	25.8	16	6	1.3	5.9	8
DD28	GSA VTO CFInat85%	4797	4861.6	23.9	19.3	7.3	4.2	7	8.7
DD29	M25 2007	4560	4654.8	26.3	13.9	6.7	1.3	5.9	8.8
DD30	Sasiety Support Dog + Yarvitan	4694	4619.7	31.1	9.7	26.8	17.5	5.6	6.4
DD31	Hill's canine k/d dry	4768	4771.2	14.4	17.6	5.7	1.7	4.1	7.9
DD32	German Shepherd RCA	4797	4895.8	25.9	18.8	8.1	4.2	7.5	7.5
DD33	German Shepherd USA	4923	4935.8	26.2	19	8.1	4.2	6.8	7.6
DD34	NED 2	4617	4643.9	25	13.7	9.6	3.7	5.9	8.3
DD35	YORKSHIRE SHN	4955	4990	30.8	16.7	7.4	3.5	5.3	6.6
DD36	Eukanuba Cocker Spaniel UK	4520	4660.9	27.7	12.2	10.2	3	7.1	5.8
DD37	KANTCA	4913	4966.5	31.7	17.3	7.4	3.1	5.7	7.9
DD38	ENGLISH BULLDOG SHN	4732	4798.1	25.9	15.1	5	2.5	5	7.6
DD39	Eukanuba German Sheperd Europe UK	4550	4600.6	23.3	12.7	8	2.1	6.4	6.9
DD40	Satiety Support Dog	4721	4653	31.3	10.5	26.9	17.5	5.8	6.5
DD41	Proplan Puppy Small Breed	5065	5135.8	32.9	19.9	6.9	2	7.1	6.2
DD42	Hill's Prescription Diet u/d Canine	4852	4813.6	10	18.8	5.3	2.4	2.9	7.9
DD43	GERMAN SHEPHERD SHN	4866	5000.5	26.4	19	8.7	4.2	8	4.9
DD44	MAXI SENSIBLE SHN	4841	4951	29	17.9	6	2.8	6	7.7
DD45	Purina Canine HA	4371	4514.2	20.5	10.6	2.2	4	5.1	6.5
DD46	Golden junior LRDV	4817	4897.5	31.6	15.1	10.1	4	6.5	5.9
DD47	Setter LRDV	5019	5128.1	28.5	20	5	2.2	5.8	6.1
DD48	NEUTERED & OSTEO Pilote avec IF	4690	4758.1	32.4	11.3	16.4	7.9	5.4	5.8
DD49	V EC Neutered&Osteo Dog Dry	4663	4698.4	31.7	11.7	15.6	7.9	6.3	6.6
DD50	James Wellbeloved turkey&rice junior	4510	4491.2	27.2	10	5.3	3.5	6	8
DD51	Giant Puppy SHN	4833	4959.5	34.5	16.4	6	1.3	7.6	6.1
DD52	Rottweiler junior pilote	4645	4742.5	31.2	15.7	5.4	2.2	7.7	9.1
DD53	Westie LRDV n°2	4664	4754.4	22.9	15.8	5.1	1.4	5.4	8
DD54	SHIH TZU	5077	5104	24.7	19.3	8.3	3.1	4.7	5.4
DD55	PUG RCA	5069	4902.2	27.2	17.6	5.2	2	4.7	9.1
DD56	Great dane phase 2 V2 pilote	4751	4950.8	33.5	15.3	6.1	2.2	5.4	6.7
DD57	HYPO MODERATE ENERGY RIZ pilote V2	4537	4598	24.6	12.8	4.5	2.1	6	8
DD58	Canine Urinary RCA	4862	4867.1	20.5	17.8	5.1	2.2	6.9	5.4
DD59	ENERGY 4800	5458	5505.3	31.2	28.7	6.3	2	7.8	7.2
DD60	Vet Choice Puppy RSA	4852	4898.4	28.3	16.5	6.6	3	6.1	6.8
DD61	Chihuahua	4864	4957	28	17	6.6	2.1	5.1	6.9
DD62	Purina Canine Veterinary Diet EN	4632	4566.6	25.9	10.5	2.1	2	5.9	6.4
DD63	Hypoallergenic Canine Vet Diet CC UK	4836	4866.1	22.1	19	4	1	7.6	6.9
DD64	COCKER 25 BHN	4875	4796.6	26.3	14.1	4.8	1.3	4.9	6.6
DD65	Hill's canine j/d reduction calorie	4615	4594	21.2	12.9	22.7	9.7	4.5	8.4
DD66	URINARY Low purine Pilote oeuf POUDRE	4585	4562.7	19.7	14	6.5	2.9	5	9.5
DD67	Hill's Canine r/d	4487	4447.7	30.7	8.2	26.2	12	6	8.1
DD68	GIANT JUNIOR LIP	4920	4959.6	31.3	17.6	6.3	1.3	7.8	6.2
DD69	Mini junior SHN	5032	5174.5	35.3	18.9	7.6	1.3	6.3	5.7
DD70	GERMAN SHEPHERD ADULT UK CC	4833	4869.2	24.9	18.6	9.1	4.2	7.7	7.3
DD71	Hill's canine adult with chicken	4689	4696.2	23.1	14.1	7.6	1.5	4.3	8.4
DD72	Hill's Canine t/d	4573	4658.7	16.1	14.5	16.2	9.4	3.5	7.9
DD73	GERMAN SHEPHERD ADULT UK CC	4836	4901.4	23.9	19.2	9.2	4.2	7.5	7.1
DD74	Intact giant RCA	4939	5045.1	27.2	19.6	7.9	3.4	7.6	5.3
DD75	Intact large dog RCA	4854	4986.6	27.5	17.4	6.2	2	6.1	5.5
DD76	MINI JUNIOR ULTRA SENSIBLE	5018	5129.4	28.7	19.5	5.8	1.2	6.7	4.6
DD77	NEGR A	4703	4672.2	28.9	11.2	16.7	7.8	6.2	5.6
DD78	NEAGR P3	4594	4651.5	31.4	14	9.5	2.7	7.6	9.3
DD79	Purina Dog Chow Mix à la volaille	4419	4522.4	24.7	13.2	11.3	2.5	8.5	7.9
DD80	HYPO CANINE GUELPH G	4843	4970.2	24.6	19.9	4.8	1	8	6.1
DD81	Eukanuba Puppy/Junior Petite Race	5114	5174.6	31.2	21.3	8.5	2.3	7.6	5.9
DD82	Hill's canine d/d Duck & Rice Dry	4594	4593.2	16.3	13.9	3.7	1.3	4.3	8
DD83	STARTER SHN	5028	5121.9	31.1	20.8	6.3	1.3	7.4	6.7
DD84	GERMAN SHEPHERD SHN	4743	4851.9	25.7	17.8	7.9	2.8	8	6.7
DD85	MEDIUM SENSIBLE SHN	4944	4989.1	26	17.9	6.4	1	5.8	5.8
DD86	MINI SENSIBLE SHN	5128	5153.8	29.9	21.3	5.9	1.2	5.2	8.3
DD87	Proplan Puppy Digestion Lamb and Rice	5013	5028.9	30	19.3	4.7	2	6.9	7.1
DD88	EUKANUBA Senior japon	4903	4901.5	29.7	16.6	8.5	4	7.8	5.7
DD89	JWB L&R LB ADULT DOG UK CC	4132	4199	19.4	10.4	9.4	4	9.6	9
DD90	MAXI LIGHT UK CC	4487	4568.7	26.7	12	19.9	12	5.8	8.7
DD91	Club Nutritionnel Croc Adult	4881	4897.1	25.4	16.5	6.8	2.8	6.1	5.7
DD92	Maxi junior Argentin VSM	4987	5000.4	31.9	16.1	7.3	2.5	6.4	4.9
DD93	Mini Adult RCA	5159	5159.9	29.2	18.3	7.6	1.3	5.6	3.6
DD94	CANINE HYPO POLOGNE	4681	4781.9	20.8	18.5	4.6	1	7.4	8
DD95	MAXI ADULT	5051	5063.1	26.3	18.2	6.5	1.4	5.8	4.5
DD96	PONGO ADULTE (P)	4721	4797.8	21.7	17.6	5.6	2.7	5.8	8.4
DD97	MINI MATURE SHN	4915	4919.9	27.4	17.1	6.1	1.6	4.8	8
DD98	CURLY JUNIOR (A)	5070	5140.6	33.2	19.9	8.3	2.1	6.1	7.2
DD99	SELECTION high quality CROC	4662	4710.5	28.4	15.4	8.8	2.4	7.3	8.8
DD100	Turkey and Veg Adult Dog Castle Carry (new)	4780	4747.9	22.4	14.9	6.9	4.8	5.4	6.8
DD101	CURLY JUNIOR (A)	5070	5132.4	33.2	19.9	8.3	2.1	6.3	7.2
DD102	Sensitivity LRDV pour Japon avec pulpe	4331	4329.1	22.9	9.4	12.5	8.8	6	9.5
DD103	LAR P + Fibres + Protéines	4793	4820.2	26.4	17.3	9	2	7	8.1
DD104	Proplan Puppy Large Robust	4783	4820.4	28.4	16.7	8.7	2	6.1	9
DD105	Repulp Low TdF	4324	4383.7	23.3	10	8.9	4.3	6.1	9
DD106	Chihuahua Argentine	4726	4819.4	26.9	15.2	6.2	2.1	4.9	7.7
DD107	Purina Vet diets Canine DCO	4569	4618.3	24.6	12.1	24.7	6.5	5.7	6.9
DD108	JWB F&VEG ADULT DOG UK CC	4412	4504.5	23	10.9	11.1	4.8	7.4	5.8
DD109	MBD - STA D400	4913	5031.1	27.9	21.6	6.1	1.8	6.9	9.2
DD110	MINI ADULTE ARGENTINE	4670	4763.4	23.1	15.6	5.9	1.3	6.1	6.9
DD111	Maxi Junior TAPIOCA	4652	4747	30	14.6	8	2.5	6.3	8.5
DD112	MAXI JUNIOR Pologne LINE 2	5085	4848.2	32.3	14.5	9	2.5	6.5	6.6
DD113	GI Canine Moderate Calorie (P2)	4430	4465.7	24.6	11	7.1	2	7	7.9
DD114	GI Canine (P)	4770	4924.65	24.29	19.9	6.9	1.8	7.19	7.9
DD115	Proplan Puppy Sensitive Salmon and Rice	5048	5175.4	31.9	21.8	6	3	6.3	8.1
DD116	Proplan Puppy Original	4970	5035.8	29.8	19.8	8.1	2	6.5	7.9
DD117	Hill’s Science Diet Canine Sensitive Skin	4870	4891.3	25.1	17.1	6.2	1.3	4.5	8.1
DD118	DERM MINI DERM COCKTAIL (P)	4990	4803.1	26.9	17.6	4.7	1.4	4.9	11.2
DD119	Hill's puppy Healthy Development medium	4866	4924.5	26.7	19.1	10.4	2.2	7.5	7.5
DD120	VCN ADULT POLOGNE	4800	4842.2	23.1	16.7	7.2	1.4	5.7	6.8
DD121	MAXI JUNIOR Pologne LINE 2	4790	4870.5	32.4	15.2	7.7	2.5	6.1	7.4
DD122	DERM MEDIUM (L)	4670	4729.7	22.7	16.4	4.7	1.4	5.5	9.2
DD123	Maxi Finale	4800	4846.9	26.2	17.4	6.4	1.4	5.3	9.2
DD124	Maxi Junior 1% bentonite	4720	4741.7	30	14.5	9.6	3	6.6	8.2
DD125	SD	4980	5111.8	29.6	22.3	6.3	1.3	7.1	8.6
DD126	MILAN P	4990	5048.3	31.2	20	6.3	1.3	7.1	7.8
DD127	GI CANINE (L)	4810	4980.8	26	19.6	4.9	1.8	7.2	6.8
DD128	MAXI JUNIOR boeuf Pologne V3	4740	4843.2	30.5	15.8	7	2.9	6.1	8.1
DD129	MILAN P	4990	5048.3	31.2	20	6.3	1.3	7.1	7.8
DD130	Maxi Junior Porc (M+C faible)	4750	4814.9	31.5	14.5	7.2	2.7	5.8	7.8
DD131	MAXI JUNIOR LRDV	4670	4782.7	32.8	13.5	6.2	2.9	7.1	6.5
DD132	SD	4970	5107.1	28.9	22.5	7.1	1.3	7.2	8.6
DD133	MAXI JUNIOR boeuf Pologne V4	4740	4821.1	31.5	15.7	7.8	2.9	6.7	8.3
DD134	Mini Baby Dog LRDV Japon	4990	5080.8	29.3	20.8	8.4	1.3	6.5	7.9
DD135	POODLE MADE IN CHINA	4945	5160.3	29.9	21.5	10.8	4.3	5.1	8.5
DD136	P 3550 03 cn	4730	4821.81	32.838	15	8.1	2.7	6.4	8.2
DD137	MAXI JUNIOR transition RCA fab du 4 nov 2009	4671	4875.3	31.6	15.3	8	2.5	6.1	7.1
DD138	Pharaon 2 junior 2010	4804	4952.1	25.7	20	6.6	1.7	5.7	9.4
DD139	TIBETAN MASTIFF PUPPY	4604	4730.4	34.1	13.9	6.8	2	6.4	9.5
DD140	Hill's mature adult 7+ active longevity mini with chicken	4560	4634.3	17.8	14.3	11.3	3.5	4.3	8.1
DD141	CANINE GI CHINE	5020	5109.1	26.4	21.9	6.9	1.8	6.7	7.3
DD142	Proplan original senior +7 NEW	4820	4890.4	29.5	15.6	7.6	2	7.1	5.3
DD143	Mini adulte BOEUF NIE	4890	4962.8	25.7	18.5	6.1	1.3	5.2	7.7
DD144	Maxi Adulte Boeuf NIE	4830	4897.4	26.4	16.9	6.9	1.4	5.8	6.9
DD145	TIBETAN MASTIFF JUNIOR - EPAIS	4800	4829.9	31.3	16.7	6.8	2	7.2	8.8
DD146	Satiety Support Dog	4750	4617.9	31.5	9.7	27.7	17.5	6.4	5.8
DD147	Science Plan Vet Essentials Adult mini	4750	4737.3	22.4	14.7	15.4	9.2	4.2	8
DD148	vet procedure senior large dog NIE	4740	4759	24.5	16.1	14	7.3	5.8	8.5
DD149	Eukanuba Breed Yorkshire Terrier	4900	4968.9	28.4	17.8	8.5	4	7.4	5.5
DD150	MINI ADULTE	4810	4825.6	26.1	16.1	5.9	1.3	5.2	8.1
DD151	PB 7.5 %	4720	4737.3	30.9	14.3	9.9	3.3	6.7	8.3
DD152	Proplan Dog adult Large Breed Robust	4520	4521.4	27.3	11.7	10.3	3	8.1	7.4
DD153	Canine Urinary Small Dog Rolla	4740	4798.4	21	17.9	4.5	2.3	6.7	7.6
DD154	Hill's science plan vet essential canine mature mini	4630	4682.1	17.7	15	11.5	13.6	4.4	7.7
DD155	Hill's Science Plan Vet Essentiels Canine Mature Adult	4280	4317.3	15.5	9.4	26.2	13.6	4.5	8.4
DD156	Select Skin Care LRDV Japon	4660	4747.3	23.1	14.6	4	1	5.5	6.6
DD157	DACHSHUND SHN	4710	4779.4	28.8	14.8	6.6	2.9	5.9	7.9
DD158	Skin Support Volaille	4670	4769.2	23.9	15.7	6.8	3.6	8.1	5.2
DD159	Pilote 2 URINARY small dog V4 VitE augment	4640	4716.6	21.7	16.3	6.2	2.2	6.7	7.8
DD160	MESTER A	4730	4712.7	27.9	14.2	13.5	6.4	5.1	9.2
DD161	MASTER A	4670	4678	29.3	13.2	13	6.7	5.8	8.6
DD162	Mini Adult RCA	4820	4857.6	27.5	16.9	5.6	1.3	5.3	8.8
DD163	PRO PLAN STERILISED ORIGINAL	4720	4724.4	29.2	13.1	10.9	2	6.1	7
DD164	MASTER N	4690	4630.9	28	13.4	14	6.7	5.5	9.8
DD165	HILL'S CANINE MINI J/D	4710	4748.5	19.5	15.4	13.8	0.9	4.5	7.2
DD166	30 BR	4610	4599.1	21.3	14.9	5.4	2.3	7.2	8.2
DD167	Labrador junior 2011 RAI	4680	4696.2	33.2	14.3	5.4	1.7	7.5	9.4
DD168	SELECTION high quality CROC	4527	4560.3	26.3	13.2	9.8	2.4	6.7	9.4
DD169	Mini Adulte Volaille ancienne formule	4772	4739.9	26.5	15.6	6	1.3	5.2	9.7
DD170	Bulldog Junior LRDV A dans A (5%)	4936	5149.8	30.9	21	5.6	3.1	6.8	6.8
DD171	Labrador sterilised 2011 pilote	4560	4528.6	29	11.4	12.1	6.6	6.6	9
DD172	PILSANSBUTY RLR 2	5194	5244	31	21.2	7.3	1.2	4.6	7
DD173	VCN NA Adult small dog	4822	4862.5	26.9	16.4	8.3	1.5	7.3	5.8
DD174	GERMAN SHEPERD RUSSE	4611	4722.3	20.6	17.9	9.1	4.2	8.1	7.9
DD175	LABRADOR JUNIOR LJ 02	4510	4643.3	29.8	13.4	6.1	1.7	6.1	9.6
DD176	MINI POODLE LIP	5127	5221.9	27.7	20	12.7	4.3	4	5.3
DD177	SELECTION CROC	4617	4852.8	26.2	15.5	7.3	3.5	5.7	6.2
DD178	MAXI SENSIBLE SHN	4758	4875.7	28	17.4	6.8	2.8	6	8.5
DD179	MINI INDOOR ADULT SHN	4773	4773.8	22.3	14.8	6.7	2	6.3	5.1
DD180	Maxi Mature SHN	4767	4752.7	26.8	14.9	6.3	1.3	6.3	7.5
DD181	Canine Hypoallergenic	4892	4985.9	23.2	20	6.5	1	6.2	7.1
DD182	Sensitivity Canine tt Tapioca	4496	4475.2	25.9	10.4	18.9	8.8	8	6.4

## Sheet: Dog wet food
Diet code	Diets	GE [measured] (kcal/kg)	GE [predicted] (kcal/kg)	Crude protein (%)	Crude fat (%)	Total dietary fibre %	Crude fibre (%)	Ash (%)	Moisture (%)
DW1	Babydog wet BRK	1170	1205.5	10.2	5.2	1.3	1.5	1.6	79.7
DW2	Canine Diabetic NSC wet	1070	1117.02	9	3.8	3.7	2.5	1.18	80
DW3	Canine Diabetic Wet	1080	1118.6	9	4	3.9	2.5	1.4	80
DW4	Canine Hepatic Wet Loaf BRK	1790	1712.9	6.5	3.9	2.48	2	1.8	64
DW5	Canine Obesity Wet	740	720.66	7.3	1.6	1.1	1.5	1.34	86
DW6	CANINE URINARY Loaf NSC	1440	1525.69	5.97	7.49	2.85	1.5	2.3	72.5
DW7	Canine VCN Adult Wet	1050	1364.4	8.1	4.5	1.84	1.5	1.7	74
DW8	Canine VCN Mature Wet NSC	1240	1234.9	9.2	3.38	2.63	1.5	1.34	76.5
DW9	Canine VCN Weight Control Wet	1530	1197.07	8.48	2.93	2.19	1.5	1.4	76.5
DW10	GI Low Fat loaf NSC	1150	789.87	7.5	1.6	2.63	1.5	1.73	84
DW11	GI Low Fat loaf NSC - NEW	1150	1214.1	7.8	1.6	2.62	1.5	1.5	74
DW12	hypoallergenic wet 400g Loaf BRK	1350	1279	6	3.6	3.5	1.5	1.7	74.1
DW13	Renal 430g loaf BRK	1980	2100.64	6.7	9.5	2.4	2	1.86	61.8
DW14	Urinary moderate calorie CIG BRK	1280	1191.4	6.2	5.6	1.3	1.5	1.1	79.5
DW15	Urinary moderate calorie CIG NSC	1160	1102.56	5.45	4.8	1.2	1.5	1.44	80
DW16	Urinary new formula loaf BRK	1650	1627.3	5.4	7.8	3.5	1.5	2	70.5
DW17	Recovery	1580	1644.1	14.3	6.9	2.8	2	1.9	72.5
DW18	Beauty (Canito) V1 Wet	1410	1440.5	8.9	6.7	3	1.5	1.9	75.1
DW19	Mature POS 2012	1340	1358	9.8	5.8	2	1.5	1.4	76.8
DW20	Mini Junior POS 2012	1310	1348.9	9.4	6.6	1.7	1.5	1.5	77.8
DW21	Canine Urinary	1240	1219.9	6.4	6	1.7	1.5	1.3	79.2
DW22	GI moderate Calorie - Farine Maïs	1250	1287.7	8.7	3.8	2.6	1.5	1.5	75.4
DW23	GI moderate Calorie NSC V1	1180	1230.6	8.1	3.6	2.8	1.5	1.4	76.4
DW24	Canine Urinary 7+3J	1130	1184.2	5.6	5.8	1.3	1.5	1.3	79.5
DW25	Extra-Satiety	1131	877.7	6.9	2.1	3.3	2	1.1	82.9

## Sheet: Cat dry food
Diet code	Diet	GE [measured] (kcal/kg)	GE [predicted] (kcal/kg)	Crude protein (%)	Crude fat (%)	Total dietary fibre (%)	Crude fibre (%)	Ash (%)	Moisture (%)
CD1	essai FIT32 LRDV RH	4832	4923.7	33.6	15.3	12.1	4.4	7.1	5.7
CD2	VEC Young Male Argentine	4618	4724.1	39.5	11.3	12.1	5.28	8.1	6.7
CD3	Feline Urinary 1 Japon S/O LRDV	4811	4920.1	36.8	16.2	5.8	2.5	7	8.3
CD4	Feline Skin Male V6 RCA	4996	5054.6	41.6	15.2	14	4.5	7.7	4.9
CD5	FIT 32	4687	4955.4	33.2	15.4	12.8	4.4	6.2	5.8
CD6	Feline Sensitivity Duck& Rice LRDV Japon	4555	4761.3	31.4	12.9	7.8	5	6.2	6.6
CD7	Virbac Adulte au canard Chat	4755	4975.7	33.3	17.3	11.9	6	7.2	6.8
CD8	Hill's Feline c/d	4741	4837.2	33	14.7	4.3	0.7	8.6	5.3
CD9	Proplan Cat Light Chicken & Rice	4399	4701.5	37.9	9.5	10.3	7	6.5	5.9
CD10	SKIN YOUNG FEMALE Russe	4575	4834.4	36.2	14.3	11.8	4.2	7.3	7.4
CD11	Proplan Cat House Cat	4699	4966.7	36.8	15.3	11.4	5.5	6.9	6.1
CD12	Hill's Feline s/d	5131	5358.2	30.4	24	4.1	0.8	5.3	6.9
CD13	ULTRA LIGHT	4576	4819.4	40.6	10.6	14.7	7.9	5.9	6.1
CD14	INDOOR MATURE FHN 2007	4793	4921.4	26.6	15.9	13.2	4	5.6	5.3
CD15	SKIN YOUNG MALE Russe	4628	4906.7	40.9	14.4	13.2	4.5	7.3	7.6
CD16	FELINE URINARY	4619	4839.2	33.7	15.3	7.5	2.7	7.1	7.8
CD17	VEC Young Male Afrique du Sud	4573	4667.4	38.5	10.3	11.4	5.28	7.9	6.6
CD18	FELINE URINARY	4775	4942.8	34.6	15.9	5.6	2.7	7.1	6.4
CD19	Hill's Neutered Cat Mature	4406	4660.1	31.8	9.4	4.9	1	5	5.9
CD20	INDOOR LONGHAIR RCA	4707	4919.2	35.1	16	11.1	4.2	7.6	6.8
CD21	Young Male USA	4639	4730.1	38.7	11.5	9.7	5.28	8.1	6.5
CD22	Hill's Feline Indoor USA	4504	4517	33.9	8	14.3	7.6	5.1	8.2
CD23	Hill's Feline Indoor USA	4504	4517	33.9	8	14.3	7.6	5.1	8.2
CD24	Feline Urinary USA	4677	4773.8	32.4	15	6.5	2.7	8.8	6.8
CD25	Hill's c/d Multicare USA	5015	5002.3	34.5	14.5	4.8	0.7	4.7	5.5
CD26	Hill's c/d Multicare USA	4994	4973.3	34	14.8	3.1	0.7	5	6.1
CD27	Hill's Feline s/d	5253	5361.2	32.8	23.1	2.5	0.8	5.4	6.5
CD28	Hill's Feline r/d	4690	4660.9	35	9.3	22.5	14.1	4.7	7.3
CD29	Hill's Feline s/d	5312	5353.8	31.6	23.4	3.3	0.8	5.4	6.6
CD30	Satiety Feline Dry	4632	4622.7	34	9.5	24.8	14.1	7.3	5.5
CD31	Feline Urinary 2 (LRDV pour Japon)	4989	4972.7	35.2	15.2	7.5	3.2	6.8	5.3
CD32	Feline Indoor Medium Metys	4544	4670.2	26.1	13.4	9.5	4.2	5.5	8.1
CD33	Sensitive Vet Nutrition	4692	5350.6	34.5	22	6.2	6.4	6.7	4.7
CD34	Hill's Feline Kitten	5464	5555.8	36.8	25.1	5.5	1.2	5.7	5.6
CD35	Feline Urinary S/O Canada	4722	4854.7	34.4	16	5.7	2.7	8.2	7.5
CD36	Friskies Adulte au poulet, foie et légumes	4585	4628.1	32.7	11	10.3	3	7.3	6.8
CD37	FIT 32 porc	4607	4853.9	33	13.7	9.3	4.4	7.2	5
CD38	Feline Dental S/O Argentine	4649	4885.6	29.2	15.6	11.6	6	6.3	6.1
CD39	Feline Hypoallergenic UK Veterinary Diet	4999	5043.7	25.8	19.3	7.5	3.6	6.1	5.9
CD40	SENSITIVITY Feline Blue Whiting & Rice 15% Etuvé	4596	4615.1	27.4	12.2	11.6	7.9	7.6	6.3
CD41	BRESTA	4899	5024.6	36.1	17.3	6.7	1.4	7.6	6.3
CD42	ROVERSC	5403	5400.7	34.8	22.7	10	4.9	6.2	5
CD43	Neutered Young Female S/O	4559	4626	35.1	10.7	9.8	4.7	7.3	7.4
CD44	FIT 32 PPC LRDV	4817	4907.3	33.1	14.6	10.8	4.4	6.3	5.8
CD45	Virbac Vet Complex Urology Cat	4855	4991.8	32.5	18	9.1	5	6.9	7.3
CD46	Kattovit feline urinary au poulet	5288	5344.3	31.2	22.8	7.3	3	5	6.3
CD47	SENSITIVITY Feline Blue Whiting Brisures Usine avec ACIDE	4609	4678.5	29.4	11.4	12.4	7.9	7.4	4.7
CD48	Hill's Feline s/d	5262	5315.2	31.6	23.6	4.6	0.8	5.7	7.5
CD49	Urinary Low Sodium SOJA	4838	4878	33.2	15.1	7.9	2.7	6.5	7
CD50	Vetcat Young Male	4617	4703.6	38.7	11	11.3	5.28	8.1	6.5
CD51	Vet Cat Neutered Senior RSA	4903	4983.7	29.5	16.2	8.9	4.5	5.5	5.4
CD52	PERSIAN TEMOIN	5106	5193	29.2	21.4	10.8	5.4	6	6.4
CD53	FELINE URINARY HIGH DILUTION ARGENTINE	4734	4767.9	34.2	14.5	6.9	7.4	9.3	6.5
CD54	URINARY FELINE MODERATE CALORIE LRDV	4600	4762.8	36.1	11.2	13.7	6.2	8.3	4.1
CD55	Cat Chow Adult Argentine	4672	4739.4	31.7	11.7	9	3.5	7.3	4.6
CD56	MOKAT P	4920	4927.3	28.4	15.7	9.3	4.7	5.7	5.5
CD57	Digestive comfort Argentine	4831	4965.3	37.3	15.2	6	2.2	7.8	5.3
CD58	Purina UR feline Europe	4772	4825.8	34.2	14.2	3.8	2	7.6	6.4
CD59	Lamb and rice Adult Cat Castle Carry (New)	5031	5038.5	32.9	17.6	4.2	1.8	8.5	4.2
CD60	Proplan Cat ADult maintenance Salmon&rice	5064	5101.7	35.9	17.5	4.6	1.5	6.7	5.5
CD61	SPHYNX	5141	5263.2	34.6	22.1	4.2	2.5	6.8	6.9
CD62	Turkey and rice Adult Cat Castle Carry (New)	5301	5288.9	34.9	19.4	5.5	1.8	6.5	3.2
CD63	VEGGIE	4945	5054	37	16.5	6.1	5.3	5.5	7
CD64	GI FELINE FIBER 1.5 (P)	4763	4834	30.6	14.9	9.9	5	7.1	6.2
CD65	GI FELINE (P)	5166	5196.5	30.4	21.8	11	5.1	7.4	5.9
CD66	GI FELINE Moderate Calorie (A)	4860	4828.9	32.6	14.2	11	5	7.2	6.1
CD67	Vet Early Care Young Female Argentine	4552	4672.1	36.2	10	10.8	4.7	7.3	5.8
CD68	Veterinary Diet CALM Feline S/O	4746	4814.3	38.4	11.4	10.4	3.9	8	4.3
CD69	EXIGENT Protein Preference	4863	4997.4	40.8	15.6	9.5	3.3	8.1	6.1
CD70	KTM 330 pilote 3 REF	5229	5326	36.9	22.9	8	3	8.2	5.9
CD71	NEW SPHYNX ISOQ	5220	5344.7	31.8	23.4	10.1	2.5	6.8	5.5
CD72	Vet Cat Mature	4843	4887	35.2	12.5	12	6.3	5.8	4.9
CD73	SPHYNX	5170	5278.2	32.6	22.6	6.7	2.5	7.5	5.7
CD74	Young Male S/O Argentine	4574	4719.2	38.8	10.8	11.4	5.28	8.4	5.6
CD75	PERSIAN 2008 ARGENTINE	5050	5187	31.6	21.8	8	5.4	6.8	7.2
CD76	Feline Urinary S/0 High Dilution	4645	4857.6	34.4	15.9	6.5	7.4	8.1	7.4
CD77	Hill's C/D multicare Feline	5000	5039.6	32.3	16.1	3.4	0.7	5.1	5.4
CD78	DIABETIC FELINE ARGENTINE	4880	4911.6	44	11.7	11.2	4.6	7.4	5.1
CD79	Feline Urinary S/0 High Dilution	4645	4853.5	34.4	15.9	6.5	7.4	8.1	7.5
CD80	PURINA URINARY FELINE UR St/oX	4810	4826.4	34.9	14	3.3	2	7.7	6.3
CD81	Hill's Feline s/d	5120	5217.9	32.4	21.6	7	0.8	5.5	7.8
CD82	Phosphacal Sl + PCa	4751	4837.6	30.6	15.2	10.9	4.4	6.8	6.8
CD83	Indoor 27	4655	4825	27.4	15	10	4.2	6.8	5.6
CD84	Virbac VET COMPLEX DIGESTIVE ADULT CAT	4955	5154.2	32.8	20.2	5.4	2	6.2	7
CD85	FIT 32 MADE IN CHINA	4675	4903.7	32.5	15.1	10.1	4.4	7.2	5.4
CD86	SENSIBLE 33	5170	5260.5	31.9	22.4	5.1	1.6	7.9	5.2
CD87	Indoor 27	4730	4766.46	27.31	14	10.06	4.2	6.8	5.7
CD88	KITTEN MADE IN CHINA V2	5080	5185.7	36.8	19.2	6.5	3	6.9	5.8
CD89	FIT 32 MADE IN CHINA V2	4910	4976.2	32	16	10.6	4.4	6.8	5
CD90	Sterilised 36 Mature Indus FHN 2011	4780	4795.4	36	12	14.3	6.1	7	5.6
CD91	Feline Urinary moderate Calorie Rolla	4650	4560.9	33.3	8.7	11.4	6.2	8.5	4.5
CD92	Hill's Feline l/d dry	5040	5107	28.3	20.9	6.5	1.7	5.1	8.4
CD93	Hill's Feline Indoor Cat Adult	4530	4529.6	30.5	8.8	13.2	7.6	5.1	7.7
CD94	VDiet Feline Urinary High Dilution	4760	4857.9	36.3	15.1	7.3	7.4	9.1	6.1
CD95	FIT 32 MADE IN CHINA V3 (3.5%)	4850	4903.7	33.9	14.6	10.4	4.4	7.8	4.7
CD96	OBESITY FELINE	4780	4790.2	42.5	11.1	14.7	6.8	7.6	6.5
CD97	SEDURIFE A	4540	4537.8	27.1	10.6	8.7	5	7.8	5.8
CD98	sensible 33 RCA 2011	5140	5203.9	33.6	20.2	6.2	1.6	6.5	5.8
CD99	Indoor 27 RCA	4750	4786.3	26.5	14	9.8	4.2	6.5	5.2
CD100	DIABETIC FELINE 2010 Pilote 2	5084	5009.2	46.8	12	10.9	4.6	6.4	5.2
CD101	FELINE URINARY	4670	4756.9	32.2	14.2	6.9	2.7	6.7	8.2
CD102	VEC MATURE S/O ARGENTINE	4777	4839	36.9	11.7	10	6.3	5.6	5.9
CD103	SKIN MALE V5	4654	4891.2	38.8	14.2	11.4	4.5	7.3	6.9
CD104	AYC	4658	4716.6	39.6	10.2	14.3	3.9	6.9	6.7

## Sheet: Cat wet food
Diet code	Cat diets	GE [measured] (kcal/kg)	GE [predicted] (kcal/kg)	Crude protein (%)	Crude fat (%)	Total dietary fibre %	Crude fibre (%)	Ash (%)	Moisture (%)
CW1	Ageing +12 (ancien agile) pouch BRK	1130	1146.7	10.8	3.6	1.5	1	1.2	79.7
CW2	Agile (dev - trial 1) pouch BRK	1180	1206.4	10.6	4.4	1.2	1	0.9	79.5
CW3	Agile (dev -trial 2) pouch BRK	1180	1187.4	11.1	4.2	2	1	2	78.8
CW4	Diabetic pouch BRK Version 1 (globine)	1020	1011.7	9.1	3.5	1.9	1	1.7	81.7
CW5	Diabetic pouch BRK Version 3 (No globine)	870	918.8	9.2	2.8	1.6	1	1.7	83.1
CW6	Feline Urinary Moderate Wet USA (urm)	890	930.5	7.7	2.7	1.6	1	1.3	82.5
CW7	feline urinary so wet usa	1130	1154.8	8.1	4.8	1.5	1	1.7	79.5
CW8	Gastrointestinal pouch BRK	1120	1154.8	7.5	5.6	0.8	1	1.8	80.2
CW9	Instinctive in jelly pouch BRK	980	1021.9	11.8	2.8	1.7	1	1.5	81.8
CW10	Intestinal moderate energy pouch BRK	1020	1001.8	7.5	3.1	2	1	1.2	81.3
CW11	Renal Beef pouch BRK	1090	1207.1	6.4	6.3	2.3	1	1	80.2
CW12	Renal Chicken pouch BRK	1410	1507.9	8.1	8.6	1.7	1	1.1	76.4
CW13	Renal tray chicken BRK	1370	1476.4	7.2	8.2	3	1	1	76.4
CW14	Sensitivity chicken pouch BRK	1150	1138.5	8.3	4.2	1.5	1	2.9	78
CW15	Sensitivity Chicken Tray BRK	1250	1278.7	8.4	5.5	2.1	1	2.2	77
CW16	Urinary chicken pouch BRK 2ème	1150	1196.1	7.7	5.7	1.6	1	1.3	79.9
CW17	Urinary Pouch Chicken	1150	1196.1	7.7	5.7	1.6	1	1.3	79.9
CW18	VCN Skin BRK	1200	1265.3	11.6	4.9	0.7	1	1.4	78.6
CW19	VCN Weight Control pouch BRK	1020	978.4	9.8	1.5	2.8	1	1.6	80.3
CW20	Vet Senior 1	1270	1124.4	8.7	4.2	2	1	1.4	80
CW21	Recovery	1450	1643.7	14.2	7	2.8	2	1.9	72.6
CW22	Digest Sensitive	1060	1140.6	10	4.5	1.3	1	1.3	80.6
CW23	Sensitivity chicken	1210	1266.5	8	5.7	2.8	1	2.5	77.1
CW24	FHN Sterilized Bruck	1000	990.2	9.5	2.2	2.1	1	1.3	81.1
