# Supplementary material for: Metabolisable energy content in canine and feline foods is best predicted by the NRC2006 equation
Source: PLoS One. 2019 Sep 27;14(9):e0223099. doi: 10.1371/journal.pone.0223099 (PMC6764676; doi:10.1371/journal.pone.0223099)
Supplement: S2 File — (XLSX) [file pone.0223099.s002.xlsx]

## Sheet: Sheet1
Diet code	Measured ME (kcal/kg)	Modified Atwater (kcal/kg)	ME NRC2006 CF (GE predicted) (kcal/kg)	ME NRC2006 CF (GE measured) (kcal/kg)	ME NRC2006 TDF (GE predicted) (kcal/kg)	ME NRC2006 TDF (GE measured) (kcal/kg)	Hall predicted ME (kcal/kg)	Hall measured ME (kcal/kg)
DD1	3788.13	3599.5	3774.71	3752.11	3774.81	3752.21	3837.23	3815.93
DD2	3784.56	3737.5	3911.51	3812.11	3772.72	3676.62	3966.21	3872.53
DD3	3762.83	3808.5	4016.35	4013.72	3969.19	3966.58	4071.65	4069.2
DD4	3551.81	3338.5	3474.44	3410.41	3649.03	3582.01	3529.96	3467.95
DD5	4011.65	3803.5	4034.88	3951.01	4052.48	3968.27	4067.12	3990.25
DD6	3804.85	3724.5	3964.59	3788.54	3973.24	3796.83	3973.95	3812.14
DD7	3955.93	3978	4241.09	3965.76	4229.51	3954.88	4216.24	3957.98
DD8	3889.24	3380.5	3593.4	3674.71	3707.89	3791.59	3555.58	3631.88
DD9	3775.62	3560	3744.6	3759.68	3608.26	3622.82	3793.94	3808.13
DD10	3393.52	3269	3262.02	3145.46	3531.09	3405.61	3387.36	3265.05
DD11	3454.97	3528	3716.78	3486.61	3850.94	3613.07	3730.67	3514.27
DD12	3976.31	3850.5	4020.83	3821.75	4168.44	3962.54	4082.96	3895.36
DD13	3878.3	3765.5	3994.29	3847.42	4084.3	3934.32	4027.3	3892.66
DD14	3306.75	3311.5	3229.68	3118.02	3322.07	3207.49	3369.84	3248.17
DD15	4060.87	3854	4101.63	4058.02	4066.94	4023.67	4098.89	4058.99
DD16	4068.09	3850	4027.15	3862.06	4242.29	4069	4072.67	3917.14
DD17	3743.65	3672.5	3933.24	3752.18	3954.24	3772.28	3872.04	3706.31
DD18	3644.37	3592.5	3822.63	3688.53	3860.63	3725.28	3831.55	3708.17
DD19	3901.08	3776.5	4035.95	3884.44	4085.26	3932.01	4051.13	3913.31
DD20	3684.72	3577.5	3771.24	3593.56	3850.32	3813.59	3768.81	3679.05
DD21	3756.6	3633.5	3868.33	3796.09	3882.89	3810.39	3916.59	3850.82
DD22	3693.11	3496.5	3650.59	3620.53	3777.51	3746.47	3697.44	3668.71
DD23	4076.61	3924	4161.95	4113.14	4247.2	4197.46	4199.2	4154.56
DD24	4077.99	3870.5	4108.11	3996.98	4260.69	4145.71	4118.28	4016.11
DD25	3860.62	3616.5	3717.14	3668.15	3876.77	3825.81	3817.02	3769.28
DD26	4113.72	3831	3986.96	3919.71	4211.91	4141.09	4084.54	4021.14
DD27	4064.21	3768	4004.17	3590.23	4062.86	3825.03	4028.77	4024.77
DD28	3966.98	3768.5	3865.41	3810.74	4078.47	4020.97	4008.23	3955.52
DD29	3825.58	3635	3876.78	3792.25	3898.15	3813.19	3877.18	3799.82
DD30	2866.5	2952.5	2654.6	2702.49	2882.59	2934.16	2858.73	2919.36
DD31	4221.42	3900.5	4075.64	4072.8	4178.7	4175.79	4246.48	4243.87
DD32	4038.02	3768	3877.73	3794.04	4052.71	3965.48	3996.16	3915.54
DD33	4141.35	3799	3908.14	3897.3	4084.45	4073.15	4024.43	4013.98
DD34	3809.28	3558.5	3707.29	3684.31	3764.15	3740.84	3769.08	3747.13
DD35	3985.49	3796	3963.16	3976.51	4124.43	4190.58	3989.07	3960.51
DD36	3502.98	3553.5	3750.4	3628.31	3734.9	3613.28	3761.29	3646.31
DD37	4005.52	3780.5	3960.72	3914.5	4088.87	4041.27	3971.8	3928.15
DD38	3999.2	3726.5	3920.87	3863.14	4118.95	4058.49	3960.83	3906.89
DD39	3769.43	3596	3805.03	3760.52	3826.3	3781.55	3849.61	3808.32
DD40	2922.02	2982	2672.65	2716.47	2897.54	2944.64	2890.84	2946.33
DD41	3934.93	3959.5	4185.1	4122.69	4260.12	4196.67	4184.98	4127.21
DD42	4512.18	3978	4106.63	4140.22	4282.78	4317.78	4349.32	4380.66
DD43	4062.36	3851.5	3970.09	3855.92	4121.34	4003.1	4089.49	3979.74
DD44	4062.33	3817.5	3998.94	3903.39	4175.32	4075.85	4039.09	3949.33
DD45	3824.84	3484	3627.59	3505.75	4046.61	3911.48	3713.64	3596.78
DD46	3829.84	3681	3840.18	3771.66	3902.97	3833.41	3855.64	3789.95
DD47	4232.43	4006.5	4208.62	4112.77	4397.94	4298.06	4260.65	4171.62
DD48	3176.62	3396.5	3431.81	3377.87	3472.41	3417.89	3474.34	3418.77
DD49	3305.68	3357	3386.98	3358.97	3463.47	3434.89	3440.03	3411.14
DD50	3648.75	3387.5	3568.76	3584.89	3809.82	3826.96	3566.81	3582.15
DD51	3932.42	3795	4066.08	3953.21	4131.02	4016.5	4003.4	3900.18
DD52	3915.82	3620	3836.54	3751	3989.13	3900.45	3820.19	3740.63
DD53	3979.48	3772	3994.39	3913.92	4104.21	4021.64	4051.06	3977.29
DD54	4287.24	4003	4158.79	4135.43	4248.16	4224.33	4267.61	4245.58
DD55	4296.56	3827	4033.69	4180.56	4186.23	4338.3	4066.45	4202.56
DD56	3907.03	3764.5	3999.79	3824.31	4126.57	3945.97	3952.5	3789.46
DD57	3932.83	3576.5	3787.45	3733.81	3972.17	3916.08	3815.23	3765.45
DD58	4225.73	3882.5	4063.74	4059.25	4239.15	4234.48	4190.22	4186.06
DD59	4532.02	4340	4526.69	4485.01	4638.58	4595.94	4621.76	4583.17
DD60	3997.71	3768.5	3947.55	3907.37	4108	4066.3	3988.6	3950.73
DD61	4112.47	3856.5	4069.69	3987.88	4163.42	4079.85	4095.51	4019.62
DD62	4030.66	3524.5	3755.84	3813.49	4044.64	4106.43	3750.02	3803.38
DD63	4371.47	3907.5	4133.3	4106.31	4272.2	4244.35	4225.13	4200.57
DD64	3968.51	3699.5	3895.68	3925.06	3988.25	4018.28	4008.66	4072.64
DD65	3242.84	3354	3273.58	3644.42	3135.78	3784.98	3479.84	3496.98
DD66	3989.16	3591	3747.22	3766.54	3891.37	3911.39	3850.6	3868.79
DD67	2886.9	2996.5	2906.53	2935.03	2772.59	2799.91	2988.37	3020.43
DD68	4064.6	3844.5	4099.34	4064.01	4149	4113.27	4083.33	4051.01
DD69	4048.89	3979.5	4250.02	4122.86	4235.27	4108.52	4194.98	4078.7
DD70	3988.82	3758	3866.28	3835.61	3990.6	3959	3993.86	3964.32
DD71	3973.22	3708	3932.72	3926.33	3926.13	3919.74	3971.21	3965.33
DD72	3520.55	3497	3401.36	3335.71	3554.39	3485.93	3675.94	3606.01
DD73	4137.39	3802	3904.64	3849.22	4025.07	3968.05	4049.21	3995.84
DD74	4141.87	3909.5	4059.23	3967.91	4190.86	4096.78	4156.42	4069.85
DD75	4090.3	3894	4110.86	3993.94	4220.25	4100.42	4148.58	4040.38
DD76	4196.52	4037.5	4287.27	4187.68	4360.26	4259.08	4313.41	4222.51
DD77	3484.21	3374	3408.43	3432.88	3427.57	3452.15	3481.66	3506.8
DD78	3657.06	3514	3717.6	3667.61	3703.95	3654.12	3693.69	3646.77
DD79	3542.83	3498.5	3692.01	3601.72	3584.64	3496.8	3735.81	3651.44
DD80	4171.25	3966.5	4201.29	4087.22	4304.01	4187.31	4274.28	4170.49
DD81	4084.92	4012	4213.89	4160.74	4230.14	4176.8	4254.58	4205.13
DD82	4103.33	3719	3926.67	3927.38	4092.02	4092.76	4037.87	4038.52
DD83	4316.1	4001	4245.68	4161.91	4295.76	4211.07	4255.51	4178.88
DD84	3911.4	3777.5	3949.43	3854.79	4029.37	3932.93	4031.1	3942.24
DD85	4250.11	3954	4203.92	4163.48	4227.06	4186.4	4238.51	4201.71
DD86	4308.5	4050.5	4292.86	4269.81	4352.59	4329.25	4307.87	4286.82
DD87	4231.11	3905	4119.54	4105.53	4304.22	4289.62	4144.81	4131.83
DD88	3909.4	3717.5	3863.98	3865.25	4006.25	4007.57	3917.4	3918.62
DD89	3228.14	3229	3363.79	3306.9	3442.42	3384.27	3461.51	3406.84
DD90	3102.36	3172.5	3030.28	2971.12	3189.67	3127.66	3211.8	3145.14
DD91	4100.14	3814	3994.06	3980.06	4130.96	4116.51	4064.53	4051.4
DD92	4078.62	3822	4040.63	4028.91	4133.98	4122.01	4030.71	4019.78
DD93	4339.63	4047.5	4302.64	4301.84	4294.33	4293.52	4314.29	4313.56
DD94	4106.46	3851	4070.45	3979.99	4175.86	4083.18	4170.5	4088.17
DD95	4226.51	4000.5	4237.89	4227.11	4290.06	4279.15	4283.12	4273.25
DD96	4086.16	3788.5	3947.68	3880.88	4130.35	4060.62	4061.94	3999.27
DD97	4096.91	3851	4079.63	4075.29	4157.76	4153.34	4098.52	4094.52
DD98	4129.85	3956	4176.6	4114.5	4183.75	4121.55	4171.37	4113.76
DD99	3796.68	3622.5	3823.35	3780.95	3823.19	3780.78	3839.44	3799.86
DD100	3659.09	3650	3747.45	3774.36	4019.58	4048.33	3873.09	3899.28
DD101	4181.56	3949	4169.38	4114.5	4176.53	4121.55	4164.68	4113.76
DD102	3417.97	3119.5	3108.02	3109.49	3375.71	3377.29	3227.18	3228.73
DD103	3890.26	3766.5	3971.45	3947.49	3933.3	3909.56	4018.48	3996.28
DD104	3918.14	3736.5	3949.35	3916.41	3923.34	3890.61	3964.71	3934.19
DD105	3642.05	3321	3459.4	3408.99	3585.04	3532.91	3511.19	3462.47
DD106	3911.89	3745.5	3958.73	3876.59	4068.24	3983.97	3979.3	3903.09
DD107	3224.5	3436.5	3494.96	3454.92	3041.44	3006.24	3597.87	3557.64
DD108	3573.7	3415	3540.68	3463.06	3607.9	3528.9	3619.86	3544.38
DD109	4277.73	3953.5	4155.58	4051.22	4248.79	4142.24	4215.47	4119.11
DD110	3804.79	3779.5	4008.87	3925.55	4074.43	3989.83	4063.82	3987.61
DD111	3843.95	3624.5	3831.79	3748.87	3879.32	3795.44	3823.12	3745.61
DD112	4300.66	3679	3900.07	4106.97	3903.63	4110.7	3868.63	4061.86
DD113	3746.82	3458.5	3678.2	3646.75	3730.98	3699.11	3691.41	3662.28
DD114	3976.92	3903.85	4101.03	3964.31	4154.1	4015.71	4190.37	4064.17
DD115	4227.15	3981	4146.61	4036.37	4346.68	4231.51	4196.56	4092.61
DD116	4104.9	3916	4126.35	4068.39	4133.92	4075.85	4155.75	4102.05
DD117	4217.51	3868.5	4100.88	4031.79	4150.47	4098.15	4137.8	4120.42
DD118	4083.76	3767.5	3992.38	4158.62	4118.53	4289.67	4010.68	4163.19
DD119	3987.53	3853	4045.98	3994.62	3953.4	3903.13	4112.24	4064.5
DD120	4165.19	3848.5	4071.83	4034.25	4081.95	4044.29	4136.74	4102.31
DD121	3988.6	3700	3916.9	3846.59	3983.19	3911.79	3888.36	3822.67
DD122	4052.15	3756.5	3973.12	3919.99	4100.23	4045.5	4034.99	3986.28
DD123	4106.97	3813.5	4041.03	3999.29	4085.08	4042.91	4070.57	4032.3
DD124	3858.68	3602	3790.84	3772.06	3797.41	3778.6	3793.03	3775.33
DD125	3977.6	4020	4250.15	4132.63	4295.43	4176.74	4284.77	4177.22
DD126	4051.15	3933	4177.78	4125.79	4224.48	4171.94	4177.05	4129.47
DD127	4098.78	3927	4134.53	3983.48	4292.28	4135.82	4204	4064.62
DD128	3895.82	3691.5	3881.25	3791.79	4010.87	3918.65	3887.14	3802.93
DD129	4235.39	3933	4177.78	4125.79	4224.48	4171.94	4177.05	4129.47
DD130	3891.54	3654.5	3861.96	3805.49	3966.39	3908.51	3840.11	3787.15
DD131	3777.37	3597.5	3808.58	3710.79	3977.68	3875.92	3772.3	3680.33
DD132	4257.91	4026.5	4253.24	4130.99	4256.01	4133.69	4297.77	4185.9
DD133	3871.2	3658.5	3851.22	3780.92	3940	3868.21	3846.07	3779.9
DD134	4279.76	3990.5	4226.42	4145.44	4163.11	4083.26	4251.78	4177.69
DD135	3982.85	3948.5	4048.45	3866.57	4095.26	3911.42	4150.82	3975.14
DD136	3851.48	3644.5	3853.17	3773.31	3912.17	3831.18	3821.78	3746.86
DD137	3700.76	3715.5	3930.02	3751.56	3982.06	3801.42	3911.8	3745.09
DD138	4117.98	3912	4116.16	3985.07	4173.74	4040.92	4181.09	4060.24
DD139	3690.98	3568.5	3809.99	3698.71	3877.26	3764.18	3736.93	3633.79
DD140	3563.6	3658.5	3788.97	3725.26	3750.27	3687.18	3928.65	3868.02
DD141	4311.97	4042	4243.07	4164.29	4299.56	4219.79	4325.19	4252.49
DD142	3977.41	3776	4005.55	3943.47	4044.48	3981.84	4008.33	3950.88
DD143	4164.83	3928	4158.84	4093.91	4215.2	4149.44	4203.12	4143.72
DD144	4137.46	3851.5	4086.56	4026.54	4111.51	4051.15	4115.58	4060.58
DD145	4038.52	3705	3927.88	3901.55	3998.05	3971.28	3913.91	3889.51
DD146	3054.34	2945.5	2657.14	2742.52	2843.27	2933.98	2852.66	2960.45
DD147	3605.12	3486	3410.02	3419.79	3589.94	3600.19	3622.6	3632.96
DD148	3749.11	3549	3542.47	3527.31	3650.65	3635.06	3711.14	3695.64
DD149	4031.29	3798.5	3935.51	3876.85	4080.01	4019.34	4014.9	3958.68
DD150	4146.66	3794	4031.89	4017.98	4095.78	4081.66	4051.5	4038.77
DD151	3668.9	3574.5	3755.27	3740.38	3769	3754.06	3752.04	3737.93
DD152	3600.97	3437.5	3630.13	3628.92	3605.98	3604.77	3639.95	3638.81
DD153	4231.16	3814	3986.94	3935.76	4194.85	4141.14	4106.44	4058.78
DD154	3781.49	3350.5	3099.46	3062.92	3784.64	3740.47	3447.72	3405.21
DD155	2821.39	3042.5	2859.55	2833.45	2836.19	2810.3	3123.49	3093.05
DD156	3898.75	3771.5	4016.61	3938.33	4152.51	4071.73	4056.25	3985.01
DD157	3896.43	3655.5	3844.09	3783.92	3992.01	3929.69	3859.25	3802.62
DD158	3871.91	3693.5	3841.96	3756.88	4033.5	3944.43	3942.24	3861.3
DD159	4013.47	3730.5	3914.92	3847.68	4029.25	3960.14	4009.99	3947.49
DD160	3567.78	3485.5	3532.82	3546.85	3596.67	3610.93	3623.57	3637.69
DD161	3808.39	3421.5	3471.24	3464.79	3582.13	3575.49	3542.14	3535.61
DD162	4131.97	3806	4045.11	4011.59	4123.08	4088.95	4054.17	4023.49
DD163	3668.49	3626.5	3859.68	3855.81	3734.06	3730.3	3838.54	3834.95
DD164	3477.54	3400	3440.29	3487.91	3499.42	3547.8	3525.63	3573.85
DD165	3642.17	3829	4061.98	4027.4	3713.42	3681.67	4142.73	4111.31
DD166	4006.53	3625.5	3808.08	3817.63	3964.2	3974.12	3897.74	3906.64
DD167	3826	3564	3811.64	3797.3	3925.34	3910.61	3748.84	3735.62
DD168	3576.21	3512.5	3712.73	3683.62	3663.12	3634.37	3729.94	3702.76
DD169	3973.3	3713	3949.61	3978.22	4003.95	4032.93	3957.57	3983.77
DD170	4226.83	3965.5	4130.31	3945.49	4359.39	4165.06	4189.24	4014.77
DD171	3502.39	3293	3358.8	3384.18	3500.98	3527.35	3407.51	3433.14
DD172	4328.07	4112	4363.37	4318.69	4352.26	4307.69	4365.49	4324.69
DD173	4150.23	3809	4044.12	4008.1	4010.4	3974.67	4072.16	4039.11
DD174	3767.7	3688	3784.55	3690.3	3904.24	3807.17	3950.52	3859.7
DD175	3640.23	3561	3799.9	3681.92	3877.85	3757.63	3763.66	3654.89
DD176	4086.45	4024	4135.23	4054.84	4090.99	4011.41	4247.73	4170.3
DD177	3904.75	3736	3894.34	3691.87	4056.54	3846.19	3959.85	3767.44
DD178	3927.38	3764.5	3942.08	3839.89	4074.5	3969.11	3987.36	3891.32
DD179	4116.76	3771	3977.92	3977.21	4059.39	4058.67	4053.12	4052.47
DD180	3970.04	3716.5	3960.23	3972.98	4004.88	4017.76	3966.73	3978.4
DD181	4258.32	3999.5	4229.11	4144.92	4243.69	4159.22	4311.09	4234.46
DD182	3514.96	3208	3210.36	3226.53	3195.22	3211.32	3315.46	3332.43
