# Supplementary material for: Metabolisable energy content in canine and feline foods is best predicted by the NRC2006 equation
Source: PLoS One. 2019 Sep 27;14(9):e0223099. doi: 10.1371/journal.pone.0223099 (PMC6764676; doi:10.1371/journal.pone.0223099)
Supplement: S3 File — (XLSX) [file pone.0223099.s003.xlsx]

## Sheet: Sheet1
Diet code	Measured ME (kcal/kg)	Modified Atwater (kcal/kg)	ME NRC2006 CF (GE predicted) (kcal/kg)	ME NRC2006 CF (GE measured) (kcal/kg)	ME NRC2006 TDF (GE predicted) (kcal/kg)	ME NRC2006 TDF (GE measured) (kcal/kg)	Hall predicted ME (kcal/kg)	Hall measured ME (kcal/kg)
CD1	3976.12	3663	3867.04	3790.2	3886.05	3808.86	3919.12	3834.48
CD2	3704.93	3362.2	3613.07	3525.09	3666.82	3577.63	3617.14	3519.21
CD3	3936.12	3687	3923.37	3830.09	4143.29	4045.13	4012.21	3911.51
CD4	4033.17	3661.5	3912.2	3863.13	3849.62	3801.28	3996.52	3942.43
CD5	3709.98	3696	3896.47	3671.58	3882.45	3658.31	3952.01	3704.28
CD6	3800.15	3522	3719.1	3547.48	3956.14	3774.25	3720.99	3530.57
CD7	3800.16	3665	3835.35	3653.85	3934.93	3749.02	3932.12	3728.42
CD8	4099.79	3724	3966.33	3882.4	4174.78	4086.7	3995.02	3906.23
CD9	3798.96	3296	3533.02	3286.92	3744.79	3485.07	3496.54	3217.33
CD10	3709.89	3553.5	3777.74	3560.08	3794.66	3576.1	3828.09	3588.66
CD11	3818.32	3617.5	3826.36	3604.85	3928.15	3701.15	3898.52	3651.43
CD12	4529.41	4245	4435.26	4237.27	4678.35	4470.05	4626.63	4416.92
CD13	3214.54	3333.5	3566.82	3370.89	3623.24	3424.47	3571.22	3346.56
CD14	3850.67	3773.5	3938.16	3830.07	3889.51	3782.69	3971.08	3852.57
CD15	3510.3	3541	3787.77	3554.74	3752.02	3521.02	3864.17	3606.93
CD16	3922.6	3649	3869.46	3681.58	4016.44	3821.87	3926.11	3722.87
CD17	3540.08	3322.7	3574	3495.72	3658.57	3578.58	3553.85	3466.72
CD18	3907.37	3728	3952.83	3809.59	4195.7	4044.22	4020.03	3865.15
CD19	3472.7	3553.5	3807.79	3586.81	3994.23	3763.08	3748.4	3513.86
CD20	3744.34	3649	3858.63	3586.81	3911.06	3680.52	3933.07	3737.21
CD21	3616.58	3379.2	3624.71	3549.16	3787.25	3708.57	3628.02	3543.93
CD22	3375.64	3180	3390.71	3369.85	3441.15	3389.8	3305.52	3293.52
CD23	3365.68	3165	3380.33	3386.28	3400.34	3436.66	3305.52	3293.52
CD24	3901.82	3609.5	3824.99	3742.37	4017.96	3931.43	3862.02	3772.67
CD25	4384.51	3843.5	4098.76	4109.84	4290.41	4301.98	4139.12	4150.84
CD26	4318.9	3827	4077.11	4095.16	4346.55	4365.73	4121.74	4140.85
CD27	4630.31	4210.5	4419.57	4325.27	4745.17	4644.3	4604.16	4504.29
CD28	3197.85	3051.5	3203.56	3225.25	3179.48	3201.01	3160.45	3187.31
CD29	4654.31	4222	4422.32	4385.89	4706.56	4667.91	4607.27	4568.68
CD30	3088.77	3033.5	3194.59	3201.54	3077.8	3084.51	3123.7	3132.29
CD31	4295.29	3724.5	3952.1	3965.94	4132.36	4146.79	4007.39	4022.44
CD32	3541.07	3547	3716.31	3610.46	3834.07	3725.04	3709.2	3592.72
CD33	4474.22	3977	4121.32	3977.35	4539.72	4382.01	4314.29	3706.41
CD34	4593.57	4317.5	4538.04	4458.37	4739.9	4656.89	4774.25	4689.52
CD35	4054.48	3656	3877.7	3764.47	4109.97	3990.38	3946.31	3823.83
CD36	3687.32	3451.5	3685.21	3648.55	3717.46	3680.5	3654.26	3614.48
CD37	3695.26	3604	3814.64	3607.68	3963.33	3748.8	3830.37	3602.48
CD38	3775.82	3636	3794.88	3600.22	3908.64	3708.46	3837.9	3619.52
CD39	4227.03	3919	4064.95	4027.16	4265.34	4225.78	4157.85	4116.59
CD40	3552.75	3347	3503.28	3487.91	3692.56	3676.4	3462.67	3445.04
CD41	4132.22	3829.5	4072.59	3963.84	4205.79	4093.71	4166.89	4050.97
CD42	4480.55	4071.5	4234.12	4236.04	4389.15	4391.13	4437.46	4439.58
CD43	3541.88	3356	3589.36	3533.46	3716.46	3658.72	3565.37	3503.53
CD44	3805.74	3652.5	3856.94	3781.27	3935.78	3858.66	3896.29	3812.94
CD45	3954.53	3728	3900.61	3786.85	4085.79	3966.96	4007.34	3881.07
CD46	4396.28	4139.5	4306.82	4258.92	4498.35	4448.43	4492.45	4440.49
CD47	3510.16	3370	3544.73	3488.71	3704.48	3646.09	3493.34	3429.2
CD48	4611.38	4190	4388.29	4341.93	4602.76	4554.26	4578.89	4529.79
CD49	4093.4	3698.5	3910.55	3837.34	4040.91	3965.4	3957.25	3920.33
CD50	3603.37	3354.2	3602.73	3530.92	3692.73	3619.25	3596.22	3516.29
CD51	3991.88	3771	3944.9	3877.35	4119.97	4049.58	3999.1	3924.61
CD52	4244.83	3947	4076.16	4004.11	4206.39	4132.15	4234.81	4154.5
CD53	3888.55	3413	3595.57	3568.14	3981.62	3951.44	3631.96	3600.67
CD54	3530	3409	3637.56	3503.72	3669.71	3534.77	3612.46	3462.19
CD55	3638.36	3546	3768.83	3711.76	3888.85	3830.07	3738.76	3676.55
CD56	4012.25	3728.5	3896.76	3890.67	4060.25	4053.91	3935.95	3929.22
CD57	4032.9	3724.5	3975.78	3860.48	4179.63	4058.81	4036.03	3912.07
CD58	4088.45	3650	3887.8	3841.52	4175.76	4126.27	3919.79	3870.13
CD59	4139.15	3872.5	4092.2	4085.73	4366.88	4360	4169.8	4162.87
CD60	4240.47	3895.5	4136.7	4104.09	4379.78	4345.37	4233.57	4198.77
CD61	4421.73	4038	4235.56	4131.03	4553.88	4441.96	4418.04	4305.25
CD62	4447.36	4067.5	4293.67	4304.11	4520.01	4530.96	4414.12	4425.29
CD63	4343.57	3702	3904.11	3813.76	4251.69	4153.85	4009.05	3908.44
CD64	3725.27	3604.5	3786.71	3727.63	3931.61	3870.4	3818.9	3753.36
CD65	4332.18	3946	4085.8	4060.45	4193.14	4167.15	4249.75	4221.6
CD66	4063.53	3569.5	3767.31	3793.19	3861.95	3888.44	3795.01	3823.72
CD67	3589.67	3377	3622.9	3522.61	3711.05	3608.49	3585.33	3474.48
CD68	3836.49	3503	3763.44	3705.85	3841.16	3782.47	3756.12	3693.08
CD69	3807.85	3667.5	3924	3810.02	4013.38	3896.99	4011.9	3887.85
CD70	4306.17	4046.5	4248	4165.46	4404.54	4319.15	4451.11	4361.58
CD71	4299.26	4152	4328.7	4222	4356.28	4248.92	4517.42	4402.32
CD72	3772.84	3530	3739.74	3703.63	3852.11	3814.99	3749.38	3708.76
CD73	4480.89	4080.5	4265.38	4172.8	4461.18	4364.58	4441.89	4342.02
CD74	3638.97	3365.2	3617.14	3496.65	3705.58	3582.38	3602.94	3468.92
CD75	4268.72	3911	4050.44	3937.04	4317.48	4197.02	4228.87	4102.42
CD76	3877.39	3493.5	3663.34	3491.42	4075.52	3885.55	3738.78	3542.55
CD77	4191.88	3913	4148.28	4113.73	4407.94	4371.35	4205.82	4169.27
CD78	3928.59	3486.5	3768.99	3742.56	3840.79	3813.9	3799.58	3770.41
CD79	3903.99	3490	3659.66	3491.07	4071.53	3885.24	3735.47	3543.03
CD80	3928.32	3640	3883.02	3868.91	4194.03	4178.86	3913.98	3898.84
CD81	4425.89	4086.5	4297.21	4211.91	4386.26	4299.28	4457.8	4367.44
CD82	3808.99	3630	3815.65	3743.13	3885.59	3811.81	3856.09	3776.16
CD83	3731.06	3669	3841.28	3698.51	3946.82	3800.33	3858.1	3701.19
CD84	4266.26	3978	4180.44	4009.11	4408.5	4228.36	4319.75	4135.89
CD85	3720.26	3660	3859.39	3667.73	3971.73	3774.83	3900.91	3689.82
CD86	4441.44	4105.5	4300.22	4222.01	4531.54	4449.35	4463.04	4379.51
CD87	3738.69	3615.5	3792.61	3762	3893.89	3862.5	3790.25	3756.59
CD88	4371.59	3910.5	4129.54	4039.59	4355.71	4261.15	4267.24	4169.68
CD89	3996.2	3733	3924.86	3869.37	4016.68	3959.97	3981.23	3920.13
CD90	3693.04	3445.5	3665.27	3652.61	3660.69	3648.04	3666.34	3652.13
CD91	3618.89	3263	3492.05	3565.28	3619.26	3694.97	3403.11	3485.35
CD92	4145.99	4013	4187.74	4129.94	4341.85	4282.03	4325.42	4263.58
CD93	3329.44	3226	3418.46	3418.78	3518.92	3519.25	3340.8	3341.17
CD94	4002.34	3464	3653.69	3574.42	4028.52	3941.7	3713.07	3622.71
CD95	3827.83	3638.5	3850.09	3805.07	3950.64	3904.51	3884.32	3834.75
CD96	3540.22	3323.5	3576.76	3568.45	3581.91	3573.59	3594.27	3584.86
CD97	3671.43	3379	3568.1	3569.93	3756.47	3758.39	3495.2	3497.23
CD98	4462.67	4023.5	4237.73	4182.51	4411.38	4354.03	4374.22	4315.24
CD99	3829.35	3643.5	3816.5	3786.01	3931.29	3899.93	3809.57	3776.06
CD100	3940.54	3533	3828.83	3891.39	3915.84	3979.69	3882.76	3951.8
CD101	3945.72	3594	3810.26	3736.12	3981.44	3904.18	3842.24	3762.03
CD102	3871.35	3462	3684.26	3633.41	3884.28	3830.87	3690.97	3633.74
CD103	3807.24	3555.5	3792.56	3594.15	3844.19	3643.27	3852.41	3633.47
CD104	3441.09	3397.5	3667.47	3618.12	3560.76	3512.73	3654.79	3600.71
