# Supplementary material for: Metabolisable energy content in canine and feline foods is best predicted by the NRC2006 equation
Source: PLoS One. 2019 Sep 27;14(9):e0223099. doi: 10.1371/journal.pone.0223099 (PMC6764676; doi:10.1371/journal.pone.0223099)
Supplement: S4 File — (XLSX) [file pone.0223099.s004.xlsx]

## Sheet: Sheet1
Diet code	Diets	Diet number	Measured ME (kcal/kg)	Modified Atwater (kcal/kg)	ME NRC2006 CF (GE predicted) (kcal/kg)	ME NRC2006 CF (GE measured) (kcal/kg)	ME NRC2006 TDF (GE predicted) (kcal/kg)	ME NRC2006 TDF (GE measured) (kcal/kg)	Hall predicted ME (kcal/kg)	Hall measured ME (kcal/kg)
DW1	Babydog wet BRK	DW1	912	869	1062.95	1031.34	985.093	952.96	848.363	819.395
DW2	Canine Diabetic NSC wet	DW2	758	719.2	969.429	928.227	789.125	751.967	729.402	691.034
DW3	Canine Diabetic Wet	DW3	757	714.5	970.813	936.99	779.747	749.61	733.108	701.61
DW4	Canine Hepatic Wet Loaf BRK	DW4	1562	1305.2	1506.42	1574.53	1474.96	1544.39	1391.87	1454.79
DW5	Canine Obesity Wet	DW5	535	484.6	634.192	651.415	566.445	583.684	430.774	446.555
DW6	CANINE URINARY Loaf NSC	DW6	1238	1156.75	1352.49	1276.18	1261.52	1187.18	1268.19	1198.26
DW7	Canine VCN Adult Wet	DW7	821	1011.1	1206.64	926.654	1142.04	859.468	1047.45	790.899
DW8	Canine VCN Mature Wet NSC	DW8	922	852.55	1090.17	1094.71	965.94	970.324	890.402	894.563
DW9	Canine VCN Weight Control Wet	DW9	1281	843.35	1057.23	1353.72	962.199	1254.33	868.936	1140.61
DW10	GI Low Fat loaf NSC	DW10	887	487.4	695.619	1016.33	561.671	853.32	495.267	789.133
DW11	GI Low Fat loaf NSC - NEW	DW11	894.791	845.8	1073.1	1016.02	975.474	919.69	895.956	843.65
DW12	Hypoallergenic wet 400g Loaf BRK	DW12	1039	904.5	1132.77	1196	1008.92	1068.39	1009.57	1067.5
DW13	Renal 430g loaf BRK	DW13	1703	1662.9	1848.74	1742.16	1834.16	1724.82	1785.15	1686.71
DW14	Urinary moderate calorie CIG BRK	DW14	1082	913.5	1054.55	1133.46	1014.64	1094.89	925.343	997.641
DW15	Urinary moderate calorie CIG NSC	DW15	968	847.6	976.217	1027.37	945.547	997.76	855.608	902.479
DW16	Urinary new formula loaf BRK	DW16	1402	1230	1443.58	1463.79	1332.4	1351.77	1378.73	1397.25
DW17	Recovery	DW17	1277	1143	1437.53	1380.9	1280.45	1224.73	1159.62	1107.31
DW18	Beauty (Canito) V1 Wet	DW18	1171	1035	1273.58	1246.42	1134.09	1108.11	1112.96	1088.07
DW19	Mature POS 2012	DW19	1054	983	1199.17	1183.14	1098.69	1082.78	1005.9	991.21
DW20	Mini Junior POS 2012	DW20	1089	995	1191.49	1156.84	1107.15	1072.4	1010.31	978.568
DW21	Canine Urinary	DW21	1081	923	1079.73	1097.63	1017.15	1035	951.13	967.532
DW22	GI moderate Calorie - Farine Maïs	DW22	959	907.5	1137.71	1104.14	1024.14	991.512	955.542	924.779
DW23	GI moderate Calorie NSC V1	DW23	914	859	1087.49	1042.43	965.816	922.64	912.829	871.539
DW24	Canine Urinary 7+3J	DW24	985	916.5	1048.77	1000.5	1014.36	965.264	934.25	890.023
DW25	Extra-Satiety	DW25	689	549.5	768.184	991.949	615.187	813.436	565.639	772.332
