# Supplementary material for: Metabolisable energy content in canine and feline foods is best predicted by the NRC2006 equation
Source: PLoS One. 2019 Sep 27;14(9):e0223099. doi: 10.1371/journal.pone.0223099 (PMC6764676; doi:10.1371/journal.pone.0223099)
Supplement: S5 File — (XLSX) [file pone.0223099.s005.xlsx]

## Sheet: Sheet1
Diet code	Diets	Measured ME (kcal/kg)	Modified Atwater (kcal/kg)	ME NRC2006 CF (GE predicted) (kcal/kg)	ME NRC2006 CF (GE measured) (kcal/kg)	ME NRC2006 TDF (GE predicted) (kcal/kg)	ME NRC2006 TDF (GE measured) (kcal/kg)	Hall predicted ME (kcal/kg)	Hall measured ME (kcal/kg)
CW1	Ageing +12 (ancien agile) pouch BRK	894	796	989.866	975.334	937.674	922.807	863.034	847.62
CW2	Agile (dev - trial 1) pouch BRK	955	864	1041.97	1018.99	1008.85	984.985	929.763	905.396
CW3	Agile (dev -trial 2) pouch BRK	912	812	1025.06	1018.62	949.988	943.535	903.825	896.995
CW4	Diabetic pouch BRK Version 1 (globine)	741	689.5	873.647	880.87	803.63	810.798	753.718	761.379
CW5	Diabetic pouch BRK Version 3 (No globine)	688	616	792.732	750.266	730.114	687.573	663.994	618.952
CW6	Feline Urinary Moderate Wet USA (urm)	686.2	646	804.023	768.78	754.552	719.129	676.761	639.379
CW7	feline urinary so wet usa	933	845.5	998.913	977.332	966.416	944.322	898.533	875.643
CW8	Gastrointestinal pouch BRK	976	882	999.357	969.074	1004.71	972.695	916.163	884.043
CW9	Instinctive in jelly pouch BRK	743	665	880.525	844.064	801.124	764.551	741.97	703.296
CW10	Intestinal moderate energy pouch BRK	959	697.5	866.216	882.054	804.612	820.279	743.524	760.323
CW11	Renal Beef pouch BRK	906	892.5	1045.68	943.782	979.913	880.072	979.343	871.26
CW12	Renal Chicken pouch BRK	1186	1158	1306.18	1220.99	1282.51	1195.19	1265.35	1174.99
CW13	Renal tray chicken BRK	1109	1096	1279.44	1186.85	1188.97	1099.28	1234.19	1135.98
CW14	Sensitivity chicken pouch BRK	966	826	984.581	994.588	955.41	965.706	866.639	877.253
CW15	Sensitivity Chicken Tray BRK	995	929.5	1106.51	1081.53	1053.85	1028.74	1009.91	983.416
CW16	Urinary chicken pouch BRK 2ème	941	887	1035.15	995.032	999.443	958.637	953.469	910.919
CW17	Urinary Pouch Chicken	982	887	1035.15	995.032	999.443	958.637	953.469	910.919
CW18	VCN Skin BRK	974	920.5	1092.48	1035.66	1083.47	1022.95	982.938	922.666
CW19	VCN Weight Control pouch BRK	796	610.5	844.152	880.352	736.125	770.633	683.955	722.352
CW20	Vet Senior 1	1165	791	972.015	1098.72	1250	1034.1	861.54	995.929
CW21	Recovery	1165	1144.5	1405.38	1238.52	1312.54	1144.98	1278.97	1100.19
CW22	Digest Sensitive	858	813	985.15	915.012	945.389	873.142	878.304	803.91
CW23	Sensitivity chicken	980	901	1096.19	1047.02	1011.35	963.487	1003.75	951.596
CW24	FHN Sterilized Bruck	846	652.5	854.642	863.17	775.561	783.961	710.226	719.271
